# Supplementary material for: A preliminary comparative study of percutaneous CT-guided cryoablation with surgical resection for osteoid osteoma
Source: PeerJ. 2021 Jan 15;9:e10724. doi: 10.7717/peerj.10724 (PMC7812921; doi:10.7717/peerj.10724)
Supplement: Supplemental Information 1 [file peerj-09-10724-s001.xlsx]

## Sheet: Surgical Resection
Clinical data of patients who underwent surgical procedures
ID	Gender	Age (years)	Days of hospitalization	Intraoperative bleeding (ml)	Complications	Drainage volume (ml)	Duration of preoperative pain (months)	Maximum diameter of nodules (mm)	Nidus location	Osteoplantation	Internal fixation	CT-guided	Anesthesia method	NSAID use	VAS Pre-operation	VAS Post-operation	VAS Long-term	Recurrence
Patient 1	Male	12	13	10	None	N/A	6	10	Femur	No	No	No	Epidural anesthesia	No	6	1	0	Not yet
Patient 2	Male	19	7	50	None	N/A	36	10	Femur	No	No	No	General anesthesia	Yes	7	2	0	Not yet
Patient 3	Male	13	12	30	None	N/A	8	11	Femur	Yes	No	No	General anesthesia	Yes	5	1	0	Not yet
Patient 4	Male	15	12	50	None	N/A	3	11.5	Acetabulum	No	No	No	General anesthesia	No	7	0	0	Not yet
Patient 5	Male	9	10	100	None	N/A	6	15	Femur	Yes	Yes	No	General anesthesia	Yes	6	0	0	Not yet
Patient 6	Male	5	7	70	Mild pain	N/A	24	20	Femur	No	Yes	Yes	General anesthesia	No	5	0	0	Not yet
Patient 7	Male	23	8	20	Cannula drainage	130	16	12	Humerus	Yes	No	No	General anesthesia	Yes	7	0	0	Not yet
Patient 8	Male	12	8	100	Cannula drainage	20	6	15.4	Vertebra	No	No	No	General anesthesia	Yes	8	2	1	Not yet
Patient 9	Female	12	14	20	None	N/A	3	20	Femur	No	No	No	General anesthesia	No	7	1	0	Not yet
Patient 10	Male	16	5	100	None	N/A	1	10	Femur	No	No	Yes	General anesthesia	Yes	7	1	0	Not yet
Patient 11	Male	11	4	20	None	N/A	18	10	Heel bone	Yes	No	No	General anesthesia	No	6	1	0	Not yet
Patient 12	Female	14	8	300	None	N/A	12	20	Maxilla	No	No	No	General anesthesia	No	5	0	0	Not yet
Patient 13	Female	25	7	50	None	N/A	0.5	10	Tibia	No	No	No	General anesthesia	Yes	7	1	0	Not yet
Patient 14	Female	16	5	50	Cannula drainage	190	18	10	Femur	Yes	Yes	No	Epidural anesthesia	No	5	0	0	Not yet
Patient 15	Male	32	5	10	Mild pain	N/A	6	25	Tibia	No	No	Yes	Epidural anesthesia	No	7	2	0	Not yet
Patient 16	Female	7	14	20	Mild pain	N/A	12	8	Femur	No	No	No	General anesthesia	No	5	0	0	Not yet
Patient 17	Female	9	5	10	None	N/A	2	32	Tibia	No	No	Yes	General anesthesia	No	5	1	0	Not yet
Patient 18	Male	33	16	50	None	N/A	8	20	Femur	No	No	No	Epidural anesthesia	Yes	8	1	0	Not yet
Patient 19	Male	6	16	10	None	N/A	12	15	Femur	Yes	No	No	General anesthesia	No	6	1	0	Not yet
Patient 20	Male	4	19	50	Mild pain	N/A	6	22	Femur	No	No	No	General anesthesia	Yes	7	1	0	Not yet
Patient 21	Female	8	17	100	Mild pain	N/A	10	24	Femur	No	No	No	General anesthesia	Yes	5	1	0	Not yet
Patient 22	Male	24	7	100	None	N/A	30	11	Vertebra	Yes	Yes	No	General anesthesia	Yes	7	1	0	Not yet
Patient 23	Male	3	20	50	Mild pain	N/A	7	9	Femur	No	No	No	General anesthesia	No	7	0	0	Not yet
Patient 24	Female	50	7	50	Mild pain and cannula drainage	90	24	10	Vertebra	No	Yes	No	General anesthesia	Yes	7	0	0	Not yet
Patient 25	Female	38	8	100	Cannula drainage	30	36	15	Vertebra	Yes	Yes	No	General anesthesia	No	6	1	0	Not yet
Patient 26	Female	6	10	10	None	N/A	1	30	Tibia	No	No	No	General anesthesia	No	6	1	0	Not yet
Patient 27	Female	19	12	200	Cannula drainage	510	12	15	Vertebra	No	Yes	No	General anesthesia	Yes	7	2	0	Not yet
Patient 28	Female	11	13	100	Cannula drainage	185	4	17	Vertebra	Yes	Yes	No	General anesthesia	Yes	8	1	0	Not yet
Patient 29	Female	8	14	50	None	N/A	8	5	Tibia	No	No	No	General anesthesia	No	6	1	0	Not yet
Patient 30	Male	16	12	1700	Cannula drainage	320	24	12	Vertebra	Yes	Yes	No	General anesthesia	No	7	0	0	Not yet
Patient 31	Male	14	11	30	Mild pain	N/A	12	15	Vertebra	No	No	No	General anesthesia	No	7	0	0	Not yet
Patient 32	Male	12	15	50	None	N/A	24	15	Femur	No	No	No	Epidural anesthesia	No	6	1	0	Not yet
Patient 33	Male	4	11	10	None	N/A	11	30	Tibia	No	No	No	General anesthesia	No	4	1	0	Not yet
Patient 34	Male	13	10	100	Cannula drainage	60	3	15	Femur	No	No	No	Epidural anesthesia	No	6	1	0	Not yet
Patient 35	Male	17	30	600	None	N/A	6	30	Vertebra	Yes	Yes	No	General anesthesia	No	5	1	0	Not yet
Patient 36	Female	10	13	5	None	N/A	8	16	Femur	No	No	No	General anesthesia	Yes	6	1	0	Not yet
Patient 37	Female	36	6	50	Mild pain	N/A	48	20	Humerus	Yes	No	No	General anesthesia	Yes	7	0	0	Not yet
Patient 38	Male	21	9	100	Cannula drainage	40	12	17	Femur	No	No	Yes	Epidural anesthesia	No	7	0	0	Not yet
Patient 39	Female	19	3	100	Mild pain and cannula drainage	40	24	20	Femur	Yes	No	No	Epidural anesthesia	No	7	2	0	Not yet
Patient 40	Male	9	15	10	None	N/A	3	30	Femur	No	No	No	General anesthesia	Yes	7	0	0	Not yet
Patient 41	Male	9	11	50	None	N/A	11	25	Femur	No	No	No	General anesthesia	Yes	8	0	0	Not yet
Patient 42	Male	10	14	50	None	N/A	5	25	Femur	No	No	No	General anesthesia	No	5	1	0	Not yet
Patient 43	Male	16	8	200	Cannula drainage	52	6	4	Femur	No	No	No	Epidural anesthesia	Yes	7	1	0	Not yet
Patient 44	Male	17	17	60	None	N/A	7	5	Femur	No	No	No	Epidural anesthesia	Yes	7	1	0	Not yet
Patient 45	Male	12	10	50	None	N/A	6	10	Femur	No	No	No	Epidural anesthesia	No	5	0	0	Not yet
Patient 46	Male	13	13	200	Mild pain and cannula drainage	115	9	12	Femur	Yes	No	No	Epidural anesthesia	No	5	0	0	Not yet
Patient 47	Male	24	14	200	Mild pain and cannula drainage	185	48	16	Vertebra	No	Yes	No	General anesthesia	Yes	8	1	0	Not yet
Patient 48	Male	14	16	150	Mild pain and cannula drainage	555	4	26	Tibia	No	No	No	Epidural anesthesia	Yes	5	0	0	Yes
Patient 49	Male	6	10	5	None	N/A	14	10	Femur	No	No	No	Epidural anesthesia	Yes	7	1	0	Not yet
Patient 50	Male	11	17	50	Cannula drainage	20	6	33	Femur	No	No	No	Epidural anesthesia	Yes	7	1	0	Not yet
Patient 51	Male	18	14	1500	Cannula drainage	555	28	16	Vertebra	Yes	Yes	No	General anesthesia	Yes	7	2	0	Not yet
Patient 52	Male	4	12	5	Cannula drainage	20	5	7	Femur	No	No	No	General anesthesia	No	7	1	0	Not yet
Patient 48 Recurrence	Male	14	16	20	Cannula drainage	20	3	30	Tibia	No	No	No	Epidural anesthesia	Yes	7	1	0	Not yet
Patient 53	Male	18	4	30	Cannula drainage	50	24	5	Femur	No	No	Yes	General anesthesia	Yes	7	1	0	Not yet
