# Supplementary material for: A preliminary comparative study of percutaneous CT-guided cryoablation with surgical resection for osteoid osteoma
Source: PeerJ. 2021 Jan 15;9:e10724. doi: 10.7717/peerj.10724 (PMC7812921; doi:10.7717/peerj.10724)
Supplement: Supplemental Information 2 [file peerj-09-10724-s002.xlsx]

## Sheet: Cryoablation
Clinical data of patients who underwent cryoablation
ID	Gender	Age (years)	Days of hospitalization	Intraoperative bleeding (ml)	Complications	Drainage volume (ml)	Duration of preoperative pain (months)	Maximum diameter of nodules (mm)	Nidus location	Osteoplantation	Internal fixation	CT-guided	Anesthesia method	NSAID use	VAS Pre-operation	VAS Post-operation	VAS Long-term	Recurrence
Patient 1	Female	35	8	2	None	N/A	6	8.6	Vertebral pedicle(L3)	No	No	Yes	Percutaneous local anesthesia	Yes	6	0	0	Not yet
Patient 2	Male	15	11	1	None	N/A	24	15.2	Left acetabulum	No	No	Yes	Percutaneous local anesthesia	Yes	7	0	0	Not yet
Patient 3	Female	11	7	3	Minor (mild numbness in the left lower extremity, self-relieving)	N/A	26	12.8	Vertebra (L5)	No	No	Yes	Percutaneous local anesthesia	Yes	8	1	0	Not yet
Patient 4	Male	23	11	2	None	N/A	12	17.6	Neck of femur (right)	No	No	Yes	Percutaneous local anesthesia	Yes	7	1	0	Not yet
Patient 5	Male	23	4	2	Minor (mild pain)	N/A	12	23.1	Vertebra (L4)	No	No	Yes	Percutaneous local anesthesia	Yes	8	2	1	Not yet
Patient 6	Male	7	8	5	None	N/A	6	12.2	Neck of femur (right)	No	No	Yes	Percutaneous local anesthesia	No	4	0	0	Not yet
Patient 7	Male	9	8	2	None	N/A	12	16.6	Neck of femur (left)	No	No	Yes	Percutaneous local anesthesia	No	6	2	1	Not yet
Patient 8	Male	8	6	1	Minor (mild pain)	N/A	8	9.1	Tibia (Left)	No	No	Yes	General anesthesia	Yes	8	0	0	Not yet
Patient 9	Male	7	6	5	None	N/A	10	18.7	Neck of femur (right)	No	No	Yes	Percutaneous local anesthesia	Yes	8	1	0	Not yet
Patient 10	Male	16	6	2	None	N/A	36	10	Tibia (Left)	No	No	Yes	Percutaneous local anesthesia	No	6	1	0	Not yet
Patient 11	Male	12	3	2	None	N/A	4	18.5	Neck of femur (right)	No	No	Yes	Percutaneous local anesthesia	No	5	1	0	Not yet
Patient 12	Female	13	4	3	None	N/A	9	12.2	Neck of femur (right)	No	No	Yes	Percutaneous local anesthesia	Yes	5	0	0	Not yet
Patient 13	Female	52	6	1	None	N/A	2	15.1	Iliac (right)	No	No	Yes	Percutaneous local anesthesia	No	3	0	0	Not yet
Patient 14	Male	20	12	2	None	N/A	12	16.7	Neck of femur (right)	No	No	Yes	Percutaneous local anesthesia	Yes	7	1	0	Not yet
Patient 15	Female	12	3	1	None	N/A	9	13.3	Patella (left)	No	No	Yes	Percutaneous local anesthesia	Yes	7	1	0	Not yet
